# Supplementary material for: Social Media Devices’ Influence on User Neck Pain during the COVID-19 Pandemic: Collaborating Vertebral-GLCM Extracted Features with a Decision Tree
Source: J Imaging. 2023 Jan 8;9(1):14. doi: 10.3390/jimaging9010014 (PMC9867361; doi:10.3390/jimaging9010014)
Supplement: Supplementary file 1 [file jimaging-09-00014-s001.zip]

Archive with 1 entries (1 files):
- jimaging-2000009-supplementary.mp4
